# Supplementary material for: Identification and Evaluation of Microplastics from Tea Filter Bags Based on Raman Imaging
Source: Foods. 2022 Sep 16;11(18):2871. doi: 10.3390/foods11182871 (PMC9497986; doi:10.3390/foods11182871)
Supplement: Supplementary file 1 [file foods-11-02871-s001.zip]

Archive with 1 entries (1 files):
- foods-1885009-supplementary.pdf
